# Supplementary material for: Characterisation of European Field Goat Prion Isolates in Ovine PrP Overexpressing Transgenic Mice (Tgshp IX) Reveals Distinct Prion Strains
Source: Pathogens. 2024 Jul 27;13(8):629. doi: 10.3390/pathogens13080629 (PMC11357236; doi:10.3390/pathogens13080629)
Supplement: Supplementary file 1 [file pathogens-13-00629-s001.zip]

Archive with 1 entries (1 files):
- pathogens-3113200-supplementary.pdf
